# Supplementary material for: EvSec22, a SNARE Protein, Regulates Hyphal Growth, Stress Tolerance, and Nematicidal Pathogenicity in Esteya vermicola
Source: J Fungi (Basel). 2025 Apr 9;11(4):295. doi: 10.3390/jof11040295 (PMC12028303; doi:10.3390/jof11040295)
Supplement: Supplementary file 1 [file jof-11-00295-s001.zip]

Archive with 1 entries (1 files):
- jof-3474981-supplementary.pdf
